# Supplementary material for: Microtissue Culture Provides Clarity on the Relative Chondrogenic and Hypertrophic Response of Bone-Marrow-Derived Stromal Cells to TGF-β1, BMP-2, and GDF-5
Source: Cells. 2023 Dec 23;13(1):37. doi: 10.3390/cells13010037 (PMC10778331; doi:10.3390/cells13010037)
Supplement: Supplementary file 1 [file cells-13-00037-s001.zip]

Archive with 1 entries (1 files):
- cells-2647953-supplementary.pdf
